# Supplementary material for: GDAP1 loss of function inhibits the mitochondrial pyruvate dehydrogenase complex by altering the actin cytoskeleton
Source: Commun Biol. 2022 Jun 3;5:541. doi: 10.1038/s42003-022-03487-6 (PMC9166793; doi:10.1038/s42003-022-03487-6)
Supplement: Supplementary file 3 — Supplementary Data 1 [file 42003_2022_3487_MOESM3_ESM.xlsx]

## Sheet: Fig 1
Figure	Description		n	Test	P		*, <0,05	**,<0,001	***,0,0001
1e	Shape fragmented	NPCs	18	Kruskal-Wallis test	1e-05	***
	Shape mixed	NPCs	18	One-way ANOVA	1e-05	***
1f	TMRM Ctrl vs #1	NPCs	18	One-way ANOVA	1e-05	***
	TMRM Ctrl vs #2	NPCs	18	One-way ANOVA	0.0004	**
1g	IB GDAP1/Actin	CtrlvsKD	6	Mann Whitney test	0.0022	*
1h	Shape fragmented	CtrlvsKD	24	Mann Whitney test	1e-05	***
	Shape mixed	CtrlvsKD	24	Mann Whitney test	0.0003	**
1i	TMRM	CtrlvsKD	24	Mann Whitney test	1e-05	***
1c
1d
1g

## Sheet: Fig 2
Figure	Description		n	Test	P		*, <0,05	**,<0,001	***,0,0001
2a	Respiration	CtrlvsKD	12(2)	t test	1e-05	***
2b	ATP levels Cytosol	CtrlvsKD	9	2 way ANOVA		ns
	ATP levels mitochondria	CtrlvsKD	9	2 way ANOVA	1e-05	***
2c	IBs Metabolism LDHA	CtrlvsKD	6	Kruskal-Wallis test	0.0194	*
	IBs Metabolism GLUD1	CtrlvsKD	3	Kruskal-Wallis test	0.027	*
2d	Glutamate	CtrlvsKD	4	Mann Whitney test	0.0286	*
	Glutamine	CtrlvsKD	4	Mann Whitney test	0.0286	*
2e	ATP levels cytosol + 2-DG	CtrlvsKD	6	Wilcoxon test	0.002	*
2f	Bodipy Spots/cell	CtrlvsKD	9	Mann Whitney test	1e-05	***
2g	Respiration Palmitate	CtrlvsKD	5	Mann Whitney test	0.15	ns
2c

## Sheet: Fig 3
Figure	Description		n	Test	P		*, <0,05	**,<0,001	***,0,0001
3b	IB pPDH/PDH	CtrlvsKD	4	Mann Whitney test	0.0286	*
3c	MtCa2+ Rhod2-AM	CtrlvsKD	44.35	t test	1e-05	***
	MtCa2+ mtCEPIA3	CtrlvsKD	64.54	t test	1e-05	***
	ERCa2+	CtrlvsKD	29.27	t test	0.2035	ns

## Sheet: Fig 4
Figure	Description		n	Test	P		*, <0,05	**,<0,001	***,0,0001
4d	Mito area Ctrl vs #1	MNs	240	Kruskal-Wallis test	1e-05	***
	Mito area Ctrl vs #2	MNs	240	Kruskal-Wallis test	1e-05	***
4e	IB GDH/Actin Ctrl vs #1	MNs	3	Kruskal-Wallis test	0.0219	*
	IB GDH/Actin Ctrl vs #2	MNs	3	Kruskal-Wallis test	0.5391	ns
4f	Glutamate Ctrl vs #1	MNs	3(2)	Kruskal-Wallis test	0.5391	ns
	Glutamate Ctrl vs #2	MNs	3(2)	Kruskal-Wallis test	0.0219	*
4g	Bodipy	MNs	240	Kruskal-Wallis test	1e-05	***
4h	Rhod2-AM Ctrl vs #1	NPCs	20.22	Kruskal-Wallis test	0.0244	*
	Rhod2-AM Ctrl vs #2	NPCs	20.22	Kruskal-Wallis test	1e-05	***
	mtCEPIA Ctrl vs #1	NPCs	22.23	Kruskal-Wallis test	0.5002	ns
	mtCEPIA Ctrl vs #2	NPCs	22.23	Kruskal-Wallis test	1e-05	***
4i	Normalized pPDH/PDH Ctrl vs #1	NPCs	6	Wilcoxon Rank	0.0049	*
	Normalized pPDH/PDH Ctrl vs #2	NPCs	6	Wilcoxon Rank	0.06	0.1
4e
4i

## Sheet: Fig 5
Figure	Description		n	Test	P		*, <0,05	**,<0,001	***,0,0001
5a	% mitos with MERCS	CtrlvsKD	76.27	Mann Whitney test	0.0435	*
	Ratio MERCS/Mito	CtrlvsKD	12.9	Mann Whitney test	0.0154	*
	MERCS length	CtrlvsKD	122.59	t test	0.0246	*
	MERCS width	CtrlvsKD	122.59	t test	1e-05	***
5b	Frequency distribution	CtrlvsKD	122.59	t test	1e-05	***
5c	ER-mito FRET	CtrlvsKD	15	t test	0.0002	**
5d	Sec62/Cox4	CtrlvsKD	4	Mann Whitney test	0.0286	*
5e	Mito-Aequorin	CtrlvsKD	5	Mann Whitney test	0.841	ns
5f	IBs pPDH/PDH	CtrlvsKD	6	Kruskal Wallis + Dunn		*
	IBs pPDH/PDH + CCh	CtrlvsKD	6	Kruskal Wallis + Dunn		*
5g	IB MCU	CtrlvsKD	7	Mann Whitney test	0.007	*
5h	IB IP3R	CtrlvsKD	5	Mann Whitney test	ns	ns
	IB HSPA9	CtrlvsKD	7	Mann Whitney test	ns	ns
	IB VDAC1	CtrlvsKD	5	Mann Whitney test	ns	ns
5d
5f
5g
5h
5g/5h

## Sheet: Fig 6
Figure	Description		n	Test	P		*, <0,05	**,<0,001	***,0,0001
6g	Cofilin Pulldown	PCs	6,12,12,12	One-way ANOVA	1e-05	***
6d

## Sheet: Fig 7
Figure	Description		n	Test	P		*, <0,05	**,<0,001	***,0,0001
7a	IB Cofilin	CtrlvsKD	11	Mann Whitney test	0.0104	*
	IB pCofilin/Cofilin	CtrlvsKD	10	Mann Whitney test	0.7959	ns
7b	IB Cofilin mito vs Input	CtrlvsKD	6	Mann Whitney test	0.0022	*
7c	ICC Mitochondrial area	CtrlvsKD	20	Mann Whitney test	0.0019	*
	ICC Mito-Cofilin colocalization	CtrlvsKD		Mann Whitney test	0.0483	*
7d	ICC Mito-Cofilin distance to mito	CtrlvsKD	20	Mann Whitney test	0.0499	*
	ICC Mito-Cofilin surface colocalization	CtrlvsKD	20	t test	0.0415	*
7a
7b

## Sheet: Fig 8
Figure	Description		n	Test	P		*, <0,05	**,<0,001	***,0,0001
8a	ICC F-Tractin - Mito contact area	CtrlvsKD	22.18	Mann Whitney	0.0101	*
8b	IB DRP1 Cytosol / Mito fractions	CtrlvsKD	5	Mann Whitney	0.0079	*
8c	ICC DRP1-GFP / mItored colocalization	CtrlvsKD	10	t test	0.0263	*
8d	ICC DRP1 Area	CtrlvsKD		Mann Whitney	0.0196	*
8e	IB DRP1	CtrlvsKD	5	Mann Whitney	0.0079	*
	IB MFF	CtrlvsKD	5	Mann Whitney	0.0079	*
8b
8e

## Sheet: Sfig 2
Figure	Description		n	Test	P		*, <0,05	**,<0,001	***,0,0001
SF2	Bodipy starving time course no of dots	CtrlvsKD		ANOVA Tukey
	Ctrl vs KD		9	ANOVA Tukey	0.0019	*
	Ctrl 6h vs KD 6h starving		4	ANOVA Tukey	0.2977	ns
	Ctrl 24h vs KD 24h starving		9	ANOVA Tukey	0.1234	ns
	Bodipy starving intensity in mitochondria	CtrlvsKD
	Ctrl vs KD		9	ANOVA Tukey	1	ns
	Ctrl 6h vs KD 6h starving		4	ANOVA Tukey	1	ns
	Ctrl 24h vs KD 24h starving		9	ANOVA Tukey	1	ns

## Sheet: Sfig 3
Figure	Description		n	Test	P		*, <0,05	**,<0,001	***,0,0001
SF3	ICC MAP2	MNs	6	ANOVA Tukey	1	ns
	ICC Smi32	MNs	6	ANOVA Tukey	1	ns
